# Supplementary material for: The Willingness to Pay for a Hypothetical Vaccine for the Coronavirus Disease 2019 (COVID-19)
Source: Int J Environ Res Public Health. 2021 Nov 26;18(23):12450. doi: 10.3390/ijerph182312450 (PMC8657379; doi:10.3390/ijerph182312450)
Supplement: Supplementary file 1 [file ijerph-18-12450-s001.zip]

Archive with 1 entries (1 files):
- ijerph-1445521-supplementary.pdf
